# Supplementary material for: Stagnihabitans lacustris sp. nov., an Anoxygenic Photoheterotrophic Bacterium of the Family Paracoccaceae, Isolated from a Eutrophic Pond in Czechia
Source: Microorganisms. 2026 May 20;14(5):1157. doi: 10.3390/microorganisms14051157 (PMC13209277; doi:10.3390/microorganisms14051157)
Supplement: Supplementary file 1 [file microorganisms-14-01157-s001.zip]

Archive with 1 entries (1 files):
- microorganisms-4264775-supplementary.pdf
